# Supplementary material for: Seroprevalence of anti-SARS-CoV-2 IgG antibodies in the staff of a public school system in the midwestern United States
Source: PLoS One. 2021 Jun 10;16(6):e0243676. doi: 10.1371/journal.pone.0243676 (PMC8191884; doi:10.1371/journal.pone.0243676)
Supplement: S1 Dataset — (CSV) [file pone.0243676.s001.csv]

COVID_ANTIBODY_RESULT	Gender	Symptom_Hx	Contact_Hx	Travel_Hx	COVID_Status	Mask_Hx	BMI	Blood_Type	School_Type	AgeDecile
1	M	0	0	0	0	0	29.04	OPOS	High	60+
0	M	0	0	0	0	0	32.73	OPOS	High	50-59
1	F	0	0	0	0	1	18.02	ANEG	Elementary	50-59
0	F	1	0	1	0	1	26.56	APOS	Elementary	30-39
0	F	0	0	0	0	1	23.49	APOS	Middle	40-49
0	F	0	0	0	0	1	21.63	APOS	Middle	20-29
0	M	0	0	0	0	1	24.88	OPOS	Elementary	60+
0	M	0	0	0	0	1	34.98	OPOS	High	50-59
0	F	0	1	0	0	1	38.07	OPOS	High	40-49
0	F	1	0	1	0	1	35.18	APOS	Middle	30-39
0	F	1	0	0	0	1	30.4	OPOS	High	50-59
0	F	0	0	0	0	1	31.92	OPOS	High	30-39
0	F	0	0	0	0	1	24.2	BNEG	Other	50-59
0	F	0	0	0	0	1	33.98	OPOS	Middle	20-29
1	M	0	0	0	0	1	40.43	NA	Elementary	30-39
0	F	0	0	0	0	1	22.01	APOS	Elementary	30-39
0	F	0	0	1	0	NA	25.84	APOS	High	50-59
0	F	1	0	0	0	1	NA	ANEG	High	40-49
0	F	0	0	0	0	0	28.33	APOS	Middle	30-39
0	F	0	0	0	0	1	24.97	APOS	Middle	50-59
0	F	0	0	0	0	1	23.56	OPOS	Middle	30-39
0	F	0	0	1	0	1	NA	ABPOS	Elementary	60+
0	F	0	1	1	0	1	28.31	APOS	Middle	40-49
0	F	0	0	0	0	1	21.14	ONEG	Middle	40-49
0	F	0	0	0	0	1	NA	APOS	Elementary	50-59
0	F	0	0	0	0	1	30.1	ONEG	Elementary	30-39
0	F	0	0	0	0	1	34.96	OPOS	Middle	50-59
0	F	0	0	0	0	1	22.59	OPOS	Elementary	50-59
0	F	0	0	0	0	1	NA	ABPOS	High	60+
0	F	1	0	0	0	1	27.45	OPOS	Middle	40-49
0	M	1	0	0	0	1	28.47	OPOS	NA	60+
0	F	0	0	0	0	1	35.42	OPOS	NA	60+
0	M	0	0	1	0	0	25.82	APOS	Middle	60+
0	F	0	0	1	0	1	26.62	OPOS	Elementary	60+
0	F	1	0	0	0	1	29.94	OPOS	Elementary	30-39
0	F	0	0	0	0	1	24.02	OPOS	NA	60+
0	F	0	0	0	0	1	24.71	BPOS	NA	30-39
1	F	0	0	0	0	1	33.46	APOS	High	40-49
0	F	0	0	0	0	1	31.87	BPOS	Middle	30-39
0	F	0	0	0	0	1	36.48	APOS	High	20-29
0	F	1	0	0	0	1	21.41	ANEG	Middle	30-39
0	M	0	1	0	0	1	26.44	OPOS	High	40-49
0	F	0	0	0	0	0	23.72	OPOS	High	40-49
0	F	0	0	1	0	1	38.73	OPOS	High	40-49
0	F	1	0	0	0	1	25.68	ANEG	Elementary	50-59
0	F	1	0	0	0	1	26.62	BPOS	Elementary	50-59
0	F	0	0	0	0	1	40.71	APOS	High	30-39
1	F	0	1	0	0	1	31.08	OPOS	Middle	20-29
0	F	0	0	1	0	1	21.92	APOS	Middle	20-29
0	F	0	1	0	0	1	31	OPOS	Elementary	20-29
0	F	0	0	1	0	1	32	APOS	Middle	50-59
0	F	0	0	0	0	1	23.4	OPOS	Middle	40-49
1	M	0	0	1	0	NA	32.31	OPOS	High	50-59
0	F	0	0	0	0	1	21.52	APOS	Elementary	20-29
0	F	0	0	0	0	1	21.57	APOS	Middle	30-39
0	F	0	0	0	0	1	29.75	APOS	Elementary	40-49
0	F	0	1	0	0	1	28.31	ABPOS	High	40-49
0	F	0	0	0	0	0	22.7	APOS	Elementary	40-49
1	F	1	1	0	0	0	22.23	APOS	Elementary	50-59
0	F	0	0	0	0	1	27.45	ONEG	Elementary	20-29
0	F	0	0	0	0	1	17.63	ABPOS	Middle	20-29
0	F	0	0	1	0	1	30.63	APOS	Elementary	40-49
0	F	0	0	1	0	1	26.08	OPOS	Other	30-39
0	F	0	0	0	0	1	27.4	ONEG	Elementary	40-49
0	F	1	0	0	0	1	27.36	OPOS	Middle	30-39
0	F	1	0	0	0	1	24.79	OPOS	High	40-49
0	F	0	0	0	0	NA	24.95	ONEG	Middle	50-59
0	F	0	0	0	0	1	38.73	APOS	Elementary	40-49
0	F	0	0	0	0	1	24.88	OPOS	Elementary	60+
0	F	1	0	0	0	1	35.42	APOS	High	30-39
0	F	1	0	0	0	1	35.1	BPOS	Elementary	60+
0	F	0	0	0	0	1	31.61	OPOS	High	60+
0	F	0	0	0	0	1	28.27	APOS	Elementary	20-29
0	F	0	0	0	0	1	25.74	OPOS	High	20-29
0	F	0	0	0	0	1	25.74	BPOS	Elementary	30-39
0	F	0	0	0	0	NA	31.92	OPOS	High	50-59
0	F	0	0	0	0	1	22.13	APOS	Elementary	20-29
0	M	0	0	0	0	1	25.72	APOS	Elementary	40-49
0	F	1	0	0	0	1	35.42	APOS	High	50-59
0	F	0	0	0	0	1	24.66	BPOS	Elementary	30-39
0	M	0	0	0	0	1	36.3	ABPOS	High	40-49
0	F	1	1	0	0	1	20.89	ONEG	High	60+
0	F	0	0	0	0	1	18.88	OPOS	High	40-49
0	M	0	0	0	0	1	29.67	OPOS	Middle	40-49
0	M	0	0	1	0	1	26.57	APOS	Elementary	50-59
0	F	0	0	0	0	1	27.31	ABPOS	Elementary	50-59
0	F	0	0	1	0	1	24.95	APOS	High	50-59
0	F	1	0	0	0	1	NA	OPOS	High	50-59
0	F	1	0	0	0	1	31.08	OPOS	Middle	50-59
0	F	0	0	0	0	1	19.89	OPOS	Elementary	60+
0	F	0	0	0	0	1	27.11	APOS	Elementary	40-49
0	F	0	0	1	0	1	23.16	APOS	High	60+
0	F	0	0	1	0	1	31.32	BPOS	Elementary	40-49
0	F	0	0	1	0	1	31.46	OPOS	Elementary	20-29
0	F	0	0	0	0	1	24.55	OPOS	High	50-59
0	M	0	0	0	0	0	23.67	APOS	Elementary	60+
0	F	0	0	1	0	1	29.53	APOS	High	40-49
0	F	0	0	1	0	1	30.41	OPOS	Elementary	50-59
0	F	0	0	0	0	1	25.82	ABPOS	High	30-39
0	F	0	0	0	0	1	23.49	APOS	Elementary	50-59
1	F	0	0	0	0	1	33.82	APOS	Elementary	50-59
0	F	0	0	0	0	1	33.44	APOS	Elementary	50-59
0	F	0	0	0	0	1	21.52	APOS	Elementary	40-49
0	F	0	0	0	0	1	24.68	OPOS	Elementary	40-49
0	F	0	0	1	0	1	25.33	ONEG	Elementary	50-59
0	F	0	0	0	0	1	20.17	OPOS	Other	40-49
0	F	1	0	1	0	1	32.27	APOS	High	40-49
0	F	0	0	0	0	1	38.73	ANEG	Elementary	30-39
0	F	0	0	0	0	1	38.05	ANEG	Elementary	30-39
0	F	1	0	0	0	1	23.62	BPOS	Elementary	50-59
0	F	0	0	0	0	1	26.3	ONEG	Other	50-59
0	M	0	0	0	0	1	26.38	OPOS	Other	60+
0	F	0	0	0	0	1	28.31	OPOS	High	40-49
0	F	1	0	0	0	1	19.57	APOS	Other	30-39
0	F	0	0	0	0	1	21.46	APOS	Elementary	40-49
0	F	0	0	0	0	1	24.32	OPOS	Elementary	60+
1	F	0	1	0	1	1	26.78	OPOS	High	60+
0	F	1	0	0	0	1	28.45	OPOS	High	50-59
0	F	0	0	1	0	1	33.98	APOS	Elementary	50-59
0	F	0	0	0	0	1	32.73	OPOS	Elementary	40-49
0	F	0	0	1	0	1	28.31	BPOS	NA	60+
0	F	0	0	0	0	1	NA	APOS	High	60+
0	F	0	0	0	0	1	22.04	ANEG	Other	40-49
0	F	1	0	0	0	1	21.92	OPOS	High	50-59
0	F	0	0	0	0	1	22.31	ABPOS	Middle	40-49
0	F	0	0	0	0	1	28.08	BPOS	High	40-49
0	F	0	0	0	0	1	27.45	OPOS	Elementary	40-49
0	F	1	0	0	0	1	25.6	OPOS	Elementary	40-49
0	F	0	1	1	0	1	23.16	ONEG	Elementary	40-49
0	F	1	0	0	0	1	34.74	APOS	Elementary	40-49
0	F	1	0	1	0	1	31.95	APOS	Elementary	50-59
0	F	0	0	0	NA	1	27.45	ONEG	Other	60+
0	F	0	0	0	0	1	22.45	OPOS	Middle	50-59
0	F	1	0	0	0	1	34.16	BPOS	Middle	20-29
0	F	0	0	1	0	1	22.8	ONEG	Elementary	40-49
0	F	0	0	0	0	1	28.24	APOS	Elementary	20-29
0	F	0	0	0	0	1	34.96	BPOS	Other	50-59
0	F	0	0	0	0	1	46.58	OPOS	High	40-49
0	F	0	0	0	0	1	22.15	APOS	High	40-49
0	F	0	0	0	0	1	NA	OPOS	Elementary	50-59
0	F	0	0	0	0	1	30.66	APOS	Middle	20-29
0	F	1	0	0	0	1	34.92	APOS	Middle	20-29
0	F	1	0	0	0	1	32.26	BPOS	Elementary	40-49
0	F	0	0	1	0	1	24.39	ONEG	High	50-59
0	F	0	0	1	0	1	24.12	NA	Other	50-59
0	F	1	1	0	0	NA	39.52	APOS	Other	40-49
0	F	0	0	0	0	1	32.76	OPOS	High	60+
0	F	1	0	1	0	0	23.46	ABPOS	Middle	60+
0	F	0	0	1	0	1	22.59	ONEG	High	40-49
0	F	1	1	0	0	1	23.16	ABPOS	Middle	60+
0	F	1	0	0	0	1	29.34	APOS	Middle	50-59
0	M	0	0	0	0	1	36.58	NA	High	50-59
0	M	0	0	0	0	1	32.73	OPOS	High	30-39
0	F	0	0	0	0	1	24.45	BPOS	Elementary	60+
0	F	0	0	0	0	1	26.62	ANEG	Elementary	50-59
0	F	0	0	1	0	1	17.22	APOS	Middle	20-29
0	F	1	0	0	0	0	24.06	ANEG	Elementary	60+
0	F	0	0	1	0	1	25.05	APOS	Elementary	50-59
0	M	1	0	1	NA	1	33.74	BNEG	Other	50-59
0	F	0	0	0	0	0	25.1	BPOS	Other	50-59
0	F	0	0	0	0	1	22.46	ANEG	Other	60+
0	F	0	0	0	0	1	NA	OPOS	Elementary	40-49
0	M	0	0	1	0	1	27.36	APOS	Middle	40-49
0	M	0	0	0	0	1	24.54	APOS	High	40-49
0	F	0	0	0	0	1	24.02	OPOS	Elementary	60+
0	F	0	0	0	0	1	25.24	APOS	Elementary	30-39
0	F	0	0	0	0	1	22.59	OPOS	High	30-39
0	F	0	0	0	0	1	30.5	OPOS	Elementary	60+
0	F	0	0	0	0	1	19.63	BPOS	High	50-59
0	F	0	0	0	0	1	27.45	APOS	Elementary	60+
0	M	0	0	0	0	0	29.53	OPOS	Middle	50-59
0	F	1	0	0	0	1	26.56	OPOS	Middle	40-49
0	F	0	0	0	0	1	27.36	APOS	Elementary	50-59
0	F	0	0	0	0	1	27.45	OPOS	Other	20-29
0	F	0	0	0	0	1	29.94	APOS	Elementary	30-39
0	F	0	0	0	0	1	28.34	OPOS	Middle	40-49
0	F	0	0	1	0	1	25.05	ANEG	Elementary	20-29
0	F	0	0	0	0	1	29.61	APOS	Elementary	50-59
0	F	1	0	0	0	1	26.62	ANEG	NA	40-49
0	F	0	0	1	0	1	23.4	OPOS	Elementary	50-59
0	M	0	0	0	0	1	29.82	ONEG	Elementary	60+
0	F	0	0	0	0	1	31.63	BPOS	Middle	50-59
0	F	0	0	1	0	1	21.94	APOS	Elementary	50-59
0	F	1	0	0	0	1	25.74	ANEG	Elementary	50-59
0	F	1	0	0	0	1	21.75	APOS	Elementary	50-59
0	F	0	0	0	0	1	28.28	OPOS	High	30-39
0	F	1	1	0	0	1	46.5	APOS	Elementary	40-49
0	M	0	0	1	0	1	25.84	ANEG	Middle	20-29
0	F	0	0	0	0	1	24.68	ABNEG	Middle	20-29
0	F	0	0	0	0	1	25.82	APOS	High	30-39
0	F	0	0	0	0	1	28.05	APOS	Middle	40-49
0	F	0	0	0	0	1	30.17	APOS	High	40-49
1	M	0	1	1	0	1	26.49	APOS	Middle	30-39
0	M	0	0	0	0	0	25.67	APOS	High	40-49
0	F	0	0	0	0	1	NA	ANEG	Elementary	50-59
0	F	0	0	0	0	1	27.06	APOS	Middle	30-39
0	F	1	0	0	0	1	27.4	APOS	Middle	50-59
0	F	0	0	1	0	1	20.9	APOS	Other	50-59
0	F	0	0	0	0	1	28.33	BPOS	High	30-39
0	F	0	0	0	0	1	20.98	ONEG	Elementary	60+
0	F	0	0	0	0	1	29.04	APOS	Elementary	50-59
0	F	0	1	0	1	1	24.32	APOS	High	20-29
0	M	0	0	0	0	1	29.36	ABNEG	Middle	40-49
0	M	0	0	0	0	1	30.27	APOS	Other	60+
0	F	0	0	0	0	1	26.62	APOS	Middle	40-49
0	F	0	0	0	0	1	38.26	OPOS	Elementary	50-59
0	F	1	0	1	0	1	42.85	APOS	Middle	40-49
0	F	0	0	1	0	1	22.7	OPOS	High	20-29
0	F	0	0	0	0	1	25.84	BPOS	Middle	50-59
0	F	0	0	0	0	1	23.49	OPOS	Elementary	50-59
0	F	0	0	0	0	1	24.88	APOS	Middle	40-49
0	M	0	0	0	0	1	29.53	ANEG	Other	60+
0	F	0	0	0	0	0	23.49	APOS	Elementary	50-59
1	F	0	0	0	0	1	30.17	APOS	Middle	40-49
0	PNA	0	0	0	0	0	38.5	OPOS	Other	20-29
0	F	1	1	0	0	1	28.31	OPOS	High	20-29
0	F	0	0	0	0	1	21.28	OPOS	Middle	50-59
0	F	0	0	0	0	1	39.82	ANEG	Elementary	50-59
0	F	0	0	0	0	0	30.54	OPOS	High	40-49
0	F	0	0	0	0	1	27.09	BPOS	Other	50-59
0	F	0	1	1	0	1	30.06	OPOS	High	50-59
0	F	0	0	0	0	1	NA	BPOS	Middle	40-49
0	F	0	0	1	0	1	27.06	APOS	NA	60+
0	M	0	0	0	0	1	34.43	APOS	NA	30-39
0	F	1	0	0	0	1	28.14	APOS	Elementary	30-39
0	F	0	1	1	0	1	24.27	APOS	Elementary	20-29
0	M	0	0	0	0	1	24.2	BPOS	Elementary	40-49
0	F	0	0	0	0	0	26.62	APOS	High	50-59
0	M	0	0	0	0	1	23.7	ONEG	High	30-39
0	F	0	0	0	0	1	20.59	APOS	Middle	40-49
0	F	0	0	0	0	1	27.39	ONEG	Middle	40-49
0	F	0	0	0	0	1	28.31	ONEG	Elementary	60+
0	M	0	0	0	0	1	36.58	ONEG	Other	60+
0	M	0	1	1	0	1	32.48	ONEG	Elementary	50-59
0	F	0	0	0	0	1	30.89	ONEG	High	60+
0	F	0	0	0	0	1	24.02	OPOS	High	50-59
0	M	0	0	0	0	1	21.01	APOS	High	20-29
0	F	0	0	0	0	1	25.74	ANEG	Elementary	60+
0	F	0	0	1	0	0	23.29	APOS	Elementary	20-29
0	F	0	1	1	0	1	20.33	OPOS	Elementary	50-59
0	F	0	0	0	0	1	25.05	ANEG	Elementary	50-59
0	F	1	0	0	0	1	24.02	APOS	High	40-49
0	F	0	0	1	0	1	25.74	APOS	High	60+
0	F	0	0	1	0	1	27.4	OPOS	Elementary	40-49
0	F	1	0	0	0	1	29.94	APOS	High	40-49
0	F	0	0	0	0	1	19.89	ONEG	Other	60+
0	F	0	0	0	0	1	22.91	ABPOS	Elementary	50-59
0	F	0	0	0	0	1	25.68	APOS	Elementary	30-39
0	F	0	0	0	0	0	34.53	ONEG	Elementary	30-39
0	F	0	0	0	0	1	21.7	OPOS	Other	30-39
0	F	0	0	0	0	1	29.22	OPOS	Middle	40-49
0	F	0	0	0	0	NA	33.27	ONEG	Middle	40-49
0	M	1	0	0	0	1	28.6	OPOS	Middle	50-59
0	F	1	0	0	0	1	30.66	OPOS	Elementary	40-49
0	F	0	0	0	0	1	32.27	OPOS	Other	50-59
0	F	0	0	0	0	1	28.33	APOS	Other	50-59
0	F	0	0	0	0	1	20.48	OPOS	Elementary	30-39
0	F	1	1	0	0	1	27.45	ANEG	High	50-59
0	F	0	0	0	0	1	38.36	APOS	Elementary	40-49
0	M	0	0	0	0	1	29.64	APOS	Middle	40-49
0	F	0	0	0	0	1	32.6	OPOS	High	30-39
0	F	0	0	0	0	NA	NA	OPOS	NA	60+
0	F	0	0	0	0	1	24.02	APOS	Elementary	30-39
0	F	0	0	1	0	1	26.62	BPOS	Middle	20-29
0	F	0	0	0	0	1	29.28	APOS	Elementary	40-49
0	F	0	0	0	0	1	25.84	OPOS	Elementary	40-49
0	F	0	1	0	0	1	30.68	ANEG	Middle	40-49
0	F	1	0	0	0	1	NA	BPOS	Elementary	30-39
0	M	0	0	0	0	1	27.11	APOS	Middle	20-29
0	F	0	0	1	0	1	50.05	ABNEG	High	20-29
0	F	0	0	0	0	1	42.28	OPOS	Other	30-39
0	F	0	0	0	0	1	24.95	APOS	Elementary	20-29
0	F	0	0	0	0	1	27.36	OPOS	Other	60+
0	F	0	0	0	0	1	37.92	BPOS	Middle	60+
0	F	0	0	0	0	1	35.18	ABNEG	Elementary	30-39
0	F	0	0	0	0	1	22.82	APOS	Elementary	60+
0	M	0	0	0	0	0	35.94	OPOS	Other	20-29
0	M	0	0	1	0	1	32.28	OPOS	High	60+
0	M	0	0	0	0	1	22.04	ABNEG	Elementary	18-19
0	F	0	0	0	0	1	19.57	OPOS	Middle	60+
0	F	0	0	0	0	1	41.69	APOS	High	50-59
0	F	0	0	0	0	1	37.54	OPOS	Other	60+
0	F	0	0	0	0	1	33.64	APOS	Elementary	50-59
0	F	0	0	0	0	1	26.62	OPOS	Middle	60+
0	F	0	0	0	0	1	21.45	ANEG	Middle	20-29
0	F	1	0	0	0	1	24.78	APOS	Elementary	50-59
0	F	0	0	0	0	1	23.62	OPOS	Middle	50-59
0	F	0	0	0	0	1	28.27	BPOS	Middle	50-59
0	F	1	0	1	0	1	22.14	ONEG	Middle	60+
0	F	0	0	0	0	1	33.27	BNEG	Elementary	50-59
0	F	0	0	0	0	1	23.49	OPOS	Elementary	60+
0	F	1	0	0	0	1	33.46	ABNEG	Elementary	50-59
0	F	0	0	1	0	1	25.05	OPOS	Middle	50-59
0	F	0	1	1	0	0	23.49	BPOS	Elementary	20-29
0	F	0	0	0	0	1	22.31	ANEG	Elementary	20-29
0	M	0	0	0	0	1	27.04	APOS	Other	60+
0	M	1	0	0	0	1	NA	APOS	Middle	40-49
0	F	0	0	1	0	1	23.56	APOS	Middle	60+
0	F	0	0	0	0	1	28.33	OPOS	High	40-49
0	F	0	0	1	0	1	28.05	BPOS	Elementary	40-49
0	F	0	0	0	0	1	17.88	APOS	Elementary	40-49
0	F	0	0	0	0	1	32.11	BPOS	High	40-49
0	F	0	0	1	0	1	26.78	OPOS	Elementary	30-39
0	F	0	0	0	0	1	21.92	OPOS	Elementary	50-59
0	F	0	1	0	0	1	26.06	OPOS	Other	40-49
0	F	0	0	0	0	1	27.42	OPOS	Elementary	50-59
0	F	0	0	0	0	1	25.84	APOS	Middle	30-39
0	F	0	0	1	0	1	23.68	BPOS	Elementary	40-49
0	F	0	0	1	0	1	27.42	ANEG	Middle	20-29
0	F	1	0	0	0	1	31	BPOS	High	60+
0	F	1	0	0	0	1	19.96	OPOS	Middle	40-49
0	F	0	0	0	0	1	26.6	BPOS	Middle	50-59
0	F	0	0	1	0	1	29.75	OPOS	Middle	40-49
0	F	0	0	0	0	1	26.99	APOS	Other	50-59
0	F	1	0	0	0	0	24.79	ANEG	Other	50-59
0	M	0	0	0	0	1	27.19	ONEG	Middle	50-59
0	M	1	0	1	0	1	29.15	APOS	High	40-49
0	F	0	0	0	0	0	29.94	OPOS	Elementary	20-29
0	F	0	0	0	0	1	22.11	APOS	High	60+
0	M	0	0	0	0	1	29.99	APOS	High	50-59
0	F	0	0	0	0	1	34.32	APOS	High	30-39
0	M	0	0	0	0	1	26.49	APOS	High	60+
0	F	0	0	0	0	0	NA	APOS	High	50-59
0	F	0	0	0	0	1	30.22	APOS	High	60+
0	F	0	0	1	0	1	32.73	OPOS	Elementary	50-59
0	F	0	0	0	0	1	42.28	APOS	Elementary	40-49
0	F	0	0	0	0	1	32.76	OPOS	High	40-49
0	F	0	0	0	0	1	26.62	ONEG	Other	60+
0	F	0	0	0	0	1	24.12	BPOS	Elementary	30-39
0	F	1	0	1	0	1	24.67	APOS	Middle	60+
0	M	0	1	0	0	1	26.46	APOS	High	60+
0	F	0	0	1	0	1	26.35	ANEG	Elementary	40-49
0	F	0	0	0	0	1	39.29	APOS	Middle	50-59
0	F	0	0	0	0	1	17.67	BPOS	Middle	60+
0	F	1	0	0	0	0	21.29	OPOS	Elementary	30-39
0	F	0	0	0	0	1	37.77	NA	High	50-59
0	F	0	0	0	0	1	32.27	OPOS	High	50-59
0	F	0	0	0	0	1	35.34	ABPOS	Other	50-59
0	M	1	0	0	0	1	30.84	BPOS	High	30-39
0	F	0	1	0	0	1	41.59	OPOS	Middle	30-39
0	F	0	1	1	0	1	21.29	APOS	Middle	60+
0	F	0	0	1	0	1	31.63	OPOS	High	60+
0	M	1	0	0	0	0	26.57	ONEG	Other	50-59
0	F	0	0	0	0	1	30.4	OPOS	Elementary	30-39
0	F	0	0	0	0	1	27.26	ANEG	Elementary	40-49
0	M	1	1	1	0	1	30.84	BPOS	Middle	50-59
0	F	0	0	0	0	NA	28.7	OPOS	Other	60+
0	M	0	0	0	0	1	35.15	BPOS	Other	60+
0	F	0	0	0	0	1	22.27	OPOS	Elementary	60+
0	F	0	0	0	0	1	33.08	APOS	Elementary	50-59
0	F	0	0	0	0	1	30.17	APOS	High	50-59
0	F	0	0	0	0	1	26.62	ANEG	Middle	20-29
0	F	0	0	0	0	0	24.79	OPOS	Other	30-39
0	F	1	0	1	0	1	22.88	ONEG	Elementary	50-59
0	F	0	0	0	0	1	26.44	ANEG	Elementary	50-59
0	M	0	0	0	0	0	29.67	ABPOS	Middle	50-59
0	F	0	0	1	0	1	28.12	BPOS	High	30-39
0	F	0	0	0	0	1	23.02	APOS	Other	60+
0	F	0	0	0	0	1	27.97	APOS	Elementary	40-49
0	F	0	0	0	0	1	30.66	OPOS	High	60+
0	F	0	0	0	0	1	43.84	APOS	High	50-59
0	F	0	0	1	0	1	36.01	APOS	High	50-59
0	F	0	0	0	0	1	20.36	APOS	Elementary	40-49
0	F	0	0	0	0	1	26.62	OPOS	Elementary	40-49
0	M	0	0	0	0	NA	23.1	ONEG	High	20-29
0	M	0	0	1	0	1	48.13	ONEG	High	30-39
0	F	0	0	0	0	1	21.25	APOS	Elementary	60+
0	F	0	0	0	0	1	NA	BPOS	Elementary	50-59
0	F	1	1	1	0	1	34.32	APOS	High	40-49
0	F	1	0	0	0	1	31.16	APOS	Middle	50-59
0	F	1	0	0	0	1	26.54	BPOS	Elementary	30-39
0	F	1	1	0	0	0	37.58	ONEG	High	50-59
0	F	0	1	0	0	1	41.49	OPOS	High	60+
0	F	0	0	0	0	0	28.47	APOS	Elementary	40-49
0	F	1	0	1	0	1	21.78	OPOS	Other	50-59
0	F	0	0	0	0	1	16.98	OPOS	Elementary	40-49
0	F	0	0	0	0	1	27.42	APOS	Elementary	40-49
0	F	0	1	1	0	1	19.37	ONEG	Middle	20-29
0	F	0	1	0	0	1	27.89	ANEG	Elementary	20-29
0	M	0	0	0	0	1	31.74	OPOS	High	50-59
0	F	1	0	0	0	1	37.39	APOS	Middle	60+
0	F	0	0	0	0	1	24.02	BPOS	Elementary	50-59
1	F	1	1	0	1	1	30.78	OPOS	Elementary	30-39
0	F	0	0	0	0	1	46.36	OPOS	Elementary	20-29
0	M	0	0	0	0	1	34.05	APOS	Elementary	50-59
0	F	0	0	1	0	1	21.92	APOS	Middle	50-59
0	F	0	0	0	0	1	24.68	APOS	Middle	40-49
0	F	0	0	0	0	0	26.62	OPOS	Elementary	40-49
0	F	0	0	0	0	1	16.3	APOS	Elementary	50-59
0	F	0	0	0	0	1	29.28	APOS	Elementary	40-49
0	M	1	0	1	0	1	28.11	ABNEG	High	20-29
0	F	0	0	0	0	1	25.84	APOS	Elementary	40-49
0	F	0	0	0	0	1	24.32	APOS	Elementary	20-29
0	F	0	0	0	0	1	33.04	BPOS	Elementary	50-59
0	F	0	0	1	0	1	19.57	OPOS	Elementary	20-29
0	F	0	0	0	0	1	21.63	APOS	High	30-39
0	F	0	0	0	0	1	25.4	APOS	Middle	40-49
0	F	0	0	1	0	1	24.26	ANEG	Elementary	20-29
0	F	0	1	0	0	1	21.96	APOS	Middle	40-49
0	F	1	0	0	0	1	25.68	APOS	Elementary	30-39
0	M	1	1	1	0	1	29.67	APOS	High	40-49
0	F	0	0	0	0	1	21.03	BPOS	High	60+
0	F	0	0	0	0	1	24.88	APOS	Elementary	60+
0	M	0	0	0	0	1	32.09	APOS	High	50-59
0	F	1	0	1	0	1	22.31	ONEG	High	30-39
0	M	0	0	0	0	1	30.84	OPOS	High	60+
0	F	0	0	1	0	1	22.85	OPOS	Other	60+
0	F	0	0	0	0	NA	58.34	OPOS	Middle	40-49
0	F	0	0	0	0	1	40.71	OPOS	High	60+
1	F	0	1	0	0	NA	30.84	BPOS	Middle	30-39
0	F	0	0	1	0	NA	27.45	OPOS	High	50-59
0	F	0	0	0	0	1	25.82	ANEG	Middle	50-59
0	F	0	0	0	0	1	35.18	OPOS	Elementary	30-39
0	F	1	0	0	0	0	27.43	OPOS	Elementary	40-49
0	F	1	0	0	0	1	24.2	ABPOS	Other	50-59
0	F	0	0	0	0	0	19.73	OPOS	Other	40-49
0	F	0	0	1	0	1	24.88	BPOS	Middle	60+
0	F	1	1	1	0	1	22.7	OPOS	Other	40-49
0	F	0	0	0	0	1	28.33	BNEG	High	40-49
0	F	0	0	0	0	1	NA	OPOS	Elementary	40-49
0	F	0	0	NA	NA	1	19.57	APOS	High	50-59
0	F	0	0	0	0	1	20.59	OPOS	Other	50-59
0	F	0	0	0	0	NA	31.73	OPOS	High	60+
0	F	0	0	0	0	1	NA	OPOS	Elementary	50-59
0	F	0	1	1	0	1	39.04	BNEG	Elementary	50-59
0	M	0	0	0	0	1	32.28	ANEG	Elementary	60+
0	M	1	1	0	0	1	25.76	APOS	High	50-59
0	F	0	0	0	0	1	23.77	OPOS	High	30-39
0	M	0	0	1	0	1	23.29	OPOS	High	20-29
0	M	1	0	1	0	1	24.36	APOS	Elementary	20-29
0	F	0	0	0	0	1	21.57	APOS	High	40-49
0	F	1	0	0	0	1	29.04	OPOS	Elementary	60+
0	F	0	0	0	0	1	29.17	OPOS	Elementary	30-39
0	F	0	0	0	0	1	27.33	NA	Elementary	40-49
1	F	1	0	0	0	1	28.31	APOS	High	50-59
0	F	0	0	0	0	1	22.13	BPOS	Middle	30-39
0	F	0	0	0	0	0	26.93	NA	Elementary	60+
0	F	1	0	0	0	0	20.79	ONEG	Elementary	40-49
0	F	0	0	0	0	1	38	BPOS	Other	50-59
0	F	0	0	0	0	1	NA	OPOS	Other	50-59
0	F	0	0	0	0	1	20.67	OPOS	Elementary	30-39
0	F	0	0	0	0	1	30.03	OPOS	Middle	40-49
0	F	0	0	1	0	NA	43.92	OPOS	High	50-59
0	F	0	0	0	0	0	29.17	OPOS	Elementary	50-59
0	M	0	0	0	0	1	25.84	APOS	High	50-59
0	F	0	0	0	0	1	19.96	OPOS	Elementary	20-29
0	F	1	0	0	0	NA	29.75	BPOS	High	40-49
0	F	0	0	0	0	NA	22.13	BPOS	High	30-39
0	F	0	0	0	0	1	23.96	APOS	Middle	30-39
0	F	0	0	0	0	NA	20.11	OPOS	Elementary	20-29
0	F	1	0	0	0	NA	25.1	BPOS	NA	50-59
0	F	0	0	0	0	1	30.22	APOS	Elementary	20-29
0	F	0	0	0	0	1	27.26	ANEG	High	30-39
0	M	0	0	0	0	1	23.1	ABPOS	Middle	20-29
0	F	0	0	0	0	1	34.16	APOS	High	60+
0	F	0	0	0	0	1	33.88	ABPOS	Middle	30-39
0	F	0	0	0	0	1	28.12	OPOS	Elementary	40-49
0	F	1	0	1	0	1	35.88	BNEG	Middle	30-39
0	F	0	0	0	0	0	23.77	APOS	High	40-49
0	F	0	0	0	0	0	30.99	ABNEG	Middle	40-49
0	M	0	0	0	0	1	40.6	BPOS	High	30-39
0	F	1	0	0	0	1	24.88	ANEG	Elementary	60+
0	F	0	0	0	0	1	29.17	OPOS	Middle	40-49
0	F	0	0	0	0	1	31.08	BPOS	Elementary	60+
0	F	0	0	1	0	1	22.11	APOS	Elementary	50-59
0	F	0	0	0	0	1	29.04	OPOS	Middle	60+
0	F	1	0	0	0	1	34.69	OPOS	Other	40-49
0	F	0	0	0	0	1	26.43	ABNEG	Elementary	20-29
0	F	0	0	1	0	1	23.77	OPOS	Elementary	50-59
0	F	0	0	0	0	1	24.53	OPOS	High	50-59
0	F	0	0	0	0	1	28.24	BPOS	Middle	50-59
0	F	0	0	0	0	1	39.14	BPOS	Middle	30-39
0	F	0	0	0	0	1	29.04	APOS	High	60+
0	M	0	0	1	0	1	29.82	APOS	Middle	30-39
0	F	0	0	0	0	1	21.78	APOS	Elementary	50-59
0	F	1	1	0	0	1	27.43	OPOS	Middle	50-59
0	F	1	0	0	0	1	30.17	OPOS	Elementary	50-59
0	F	0	0	1	0	1	26.82	OPOS	High	20-29
0	F	1	0	1	0	1	31.23	APOS	Middle	50-59
0	M	1	0	0	0	1	24.4	OPOS	Middle	30-39
0	M	0	0	1	0	1	26.38	OPOS	Middle	50-59
0	F	0	0	0	0	1	25.74	OPOS	High	50-59
0	M	0	0	0	0	1	31.19	ANEG	High	40-49
0	M	0	0	0	0	1	26.38	ONEG	Middle	20-29
0	F	1	1	0	0	1	29.22	ONEG	Elementary	40-49
0	F	0	0	0	0	1	19.91	APOS	High	20-29
0	F	0	1	0	0	1	26.62	APOS	Elementary	20-29
0	F	0	0	1	0	1	19.83	OPOS	Elementary	50-59
0	F	0	0	0	0	1	21.96	BPOS	Elementary	40-49
0	F	0	0	0	0	1	24.04	ONEG	Other	60+
0	F	0	0	1	0	1	27.21	APOS	Elementary	60+
0	F	0	0	0	0	1	24.68	OPOS	Middle	50-59
0	F	0	0	0	0	1	26.57	OPOS	Elementary	50-59
0	F	0	0	0	0	0	37.09	APOS	Middle	50-59
0	F	0	0	0	0	1	22.13	BPOS	High	30-39
0	M	0	0	1	0	1	31	OPOS	High	50-59
1	F	1	0	0	0	1	39.14	NA	Middle	50-59
0	M	0	0	0	0	1	32.13	BPOS	Other	50-59
0	F	0	0	0	0	1	27.24	APOS	Other	60+
0	F	0	0	0	0	1	30.66	OPOS	High	50-59
0	M	0	0	0	0	1	22.15	ANEG	Middle	20-29
1	F	0	0	0	0	1	36.48	OPOS	Middle	30-39
0	F	0	0	0	0	1	31.87	APOS	Middle	40-49
0	F	0	1	0	0	1	20.17	APOS	High	50-59
0	F	0	0	1	0	1	23.29	APOS	Middle	50-59
0	F	0	0	0	0	1	22.7	APOS	Elementary	50-59
0	F	0	0	0	0	1	20.23	OPOS	Other	50-59
0	F	0	0	1	0	1	20.17	APOS	Elementary	30-39
0	F	0	0	1	0	1	28.31	APOS	Middle	60+
0	F	0	0	0	0	1	31.56	OPOS	Elementary	50-59
0	F	0	0	0	0	1	31.16	APOS	Elementary	40-49
0	F	0	0	0	0	1	22.27	ANEG	Other	60+
0	F	0	0	0	0	1	28.24	APOS	Elementary	30-39
0	F	0	0	1	0	1	29.91	APOS	Middle	40-49
0	F	0	0	0	0	1	47.54	APOS	Middle	50-59
0	F	0	0	0	0	1	NA	APOS	NA	30-39
0	F	1	0	0	0	1	36.03	APOS	High	50-59
0	F	0	0	0	0	1	30.45	APOS	Elementary	60+
0	F	0	1	0	0	1	31.32	APOS	Middle	60+
0	F	0	0	0	0	1	23.02	OPOS	Elementary	40-49
0	F	1	0	1	0	1	36.57	APOS	Elementary	50-59
0	F	0	1	1	0	1	19.83	OPOS	High	20-29
0	F	0	0	0	0	1	25.82	ONEG	Middle	40-49
0	F	0	0	0	0	1	33.64	OPOS	Middle	40-49
0	F	0	0	0	0	1	45.47	OPOS	Middle	50-59
0	F	0	0	0	0	1	24.27	OPOS	Other	60+
0	F	0	0	0	0	1	21.03	APOS	High	30-39
0	M	1	0	0	0	1	32.97	ABPOS	High	40-49
0	M	0	0	0	0	1	27.79	OPOS	High	30-39
0	F	1	0	0	0	1	27.42	ONEG	Elementary	50-59
0	M	0	1	0	0	1	27.69	ANEG	High	40-49
0	F	0	0	0	0	1	24.02	ONEG	High	30-39
0	NA	1	0	0	0	1	30.66	OPOS	Other	60+
0	F	0	0	1	0	1	30.4	ONEG	Elementary	60+
0	F	0	0	1	0	1	19.46	APOS	Other	60+
0	M	1	0	0	0	0	29.37	OPOS	Other	60+
0	M	0	0	1	0	1	22.8	APOS	Middle	40-49
0	F	0	0	0	0	1	39.04	ABPOS	Other	40-49
0	F	1	0	1	0	1	32.91	APOS	High	20-29
0	M	0	0	0	0	1	34.86	APOS	Other	60+
0	M	0	0	0	0	1	32.77	OPOS	Elementary	30-39
0	F	0	0	1	0	1	24.45	OPOS	Middle	50-59
0	F	0	0	0	0	1	30.5	OPOS	Elementary	20-29
0	F	0	1	0	0	1	26.44	OPOS	Elementary	20-29
0	F	0	0	0	0	0	22.95	ABPOS	High	40-49
1	F	1	1	0	0	1	30.66	OPOS	Other	50-59
0	F	0	0	0	0	1	23.91	ABPOS	Other	50-59
0	M	0	1	0	0	1	41.34	APOS	Other	50-59
0	F	0	0	0	0	1	20.36	OPOS	Elementary	30-39
0	F	1	1	0	0	1	38.39	OPOS	Middle	40-49
0	F	0	0	0	0	1	40.34	OPOS	Middle	30-39
0	F	0	0	0	0	1	34.32	OPOS	Other	50-59
0	F	1	0	0	0	1	25.68	ONEG	Middle	20-29
0	F	1	1	0	0	1	22.66	OPOS	Middle	50-59
0	M	1	0	1	0	1	27.31	APOS	High	30-39
0	F	0	0	0	0	1	22.7	APOS	Middle	30-39
0	F	0	0	0	0	1	23.85	BPOS	High	60+
0	F	0	0	0	0	1	23.26	NA	Elementary	50-59
0	F	0	0	0	0	1	21.72	APOS	Elementary	40-49
0	F	0	0	0	0	1	23.61	APOS	Elementary	40-49
0	F	1	0	0	0	1	30.99	APOS	Elementary	40-49
0	F	1	1	0	0	1	27.45	APOS	Middle	NA
0	M	0	0	0	0	1	32.6	BPOS	Middle	50-59
0	F	1	0	0	0	1	32.54	OPOS	High	50-59
0	F	0	0	0	0	1	36.3	OPOS	Middle	40-49
0	F	0	0	0	0	1	31.08	BPOS	Elementary	30-39
0	F	0	0	0	0	0	24.12	ONEG	Elementary	40-49
0	M	0	0	0	0	0	34.35	OPOS	Other	60+
0	F	0	0	0	0	1	23.77	ONEG	Other	40-49
0	F	0	0	0	0	1	28.89	APOS	Elementary	60+
0	F	0	0	0	0	1	19.73	APOS	Elementary	30-39
0	F	0	0	0	0	1	29.04	ONEG	Middle	30-39
0	F	0	0	0	0	1	23.49	BPOS	High	50-59
0	M	0	1	1	0	1	27.04	ONEG	High	20-29
0	F	0	0	0	0	1	32.6	OPOS	High	40-49
0	M	0	0	0	0	1	NA	ANEG	High	30-39
0	M	0	0	1	0	0	24.94	OPOS	Elementary	30-39
0	F	0	0	0	0	1	31	APOS	Elementary	40-49
0	F	0	0	0	0	1	27.45	APOS	High	30-39
0	F	0	0	0	0	1	33.64	OPOS	Elementary	30-39
0	F	0	0	1	0	1	21.78	ONEG	High	40-49
0	M	0	0	0	0	1	27.59	OPOS	Other	50-59
0	F	0	0	0	0	1	33.8	OPOS	High	60+
0	F	0	0	0	0	1	NA	APOS	Elementary	30-39
0	F	0	0	0	0	1	29.17	ONEG	Elementary	40-49
0	F	0	0	1	0	1	23.67	ABNEG	High	30-39
0	F	0	1	0	0	1	25.82	APOS	Middle	40-49
0	F	0	0	0	0	1	20.08	ANEG	Other	50-59
0	F	0	0	0	0	1	26.62	APOS	Elementary	40-49
0	F	0	0	1	0	1	25.05	ABNEG	Elementary	20-29
0	F	0	0	0	0	1	27.45	APOS	High	50-59
0	F	1	0	0	0	1	25.84	OPOS	Elementary	40-49
0	F	1	0	0	0	1	26.62	APOS	High	30-39
0	F	0	0	0	0	1	22.45	APOS	Elementary	20-29
0	M	0	0	1	0	1	32.28	BPOS	High	50-59
0	F	1	1	1	0	1	27.45	APOS	Elementary	50-59
0	F	0	0	1	0	1	25.82	ANEG	Middle	30-39
0	F	0	0	0	0	1	23.16	NA	High	30-39
0	F	1	0	0	0	1	35.65	OPOS	Elementary	40-49
0	F	1	0	1	0	1	25.74	OPOS	NA	30-39
0	PNA	0	0	1	0	1	30.84	OPOS	High	40-49
0	F	1	0	0	0	1	21.78	OPOS	Elementary	50-59
0	F	0	0	0	0	1	18.74	OPOS	Elementary	50-59
0	F	0	0	0	0	1	24.02	APOS	Middle	40-49
0	F	0	0	0	0	1	32	BPOS	Middle	50-59
0	F	0	0	0	0	1	40.34	ANEG	Elementary	40-49
0	F	0	0	1	0	1	20.36	BPOS	Middle	30-39
0	F	0	0	1	0	1	26.44	APOS	Elementary	30-39
0	F	1	0	0	0	1	24.79	OPOS	High	40-49
0	M	0	1	0	0	1	34.2	OPOS	High	50-59
0	F	1	0	0	0	1	38.46	BPOS	High	40-49
0	F	1	0	1	0	1	38.4	OPOS	Elementary	40-49
0	F	0	0	0	0	1	21.94	OPOS	Middle	30-39
0	F	0	1	0	0	1	22.88	APOS	Elementary	50-59
0	F	1	0	0	0	1	22.7	APOS	Other	30-39
0	F	0	0	1	0	0	26.44	APOS	Elementary	20-29
0	F	0	0	0	0	1	28.97	APOS	NA	60+
0	F	0	0	0	0	0	18.6	ONEG	Elementary	40-49
0	F	0	0	0	0	1	32.6	APOS	Middle	40-49
0	M	0	0	0	0	1	22.15	OPOS	Middle	40-49
1	F	0	1	1	0	1	22.59	OPOS	Other	50-59
0	F	0	0	1	0	1	24.95	OPOS	Elementary	40-49
0	F	0	0	1	0	1	19.8	OPOS	Middle	40-49
0	F	0	0	1	0	1	29.53	OPOS	Middle	50-59
0	M	0	0	0	0	1	36.91	ONEG	High	30-39
0	F	0	0	0	0	0	21.28	OPOS	High	40-49
0	M	0	0	1	0	1	28.59	OPOS	High	60+
0	F	0	0	0	0	1	19.93	ABPOS	High	30-39
0	F	0	0	0	0	1	30.03	OPOS	High	40-49
0	F	0	0	0	0	1	42.9	ONEG	Other	60+
0	M	0	0	0	0	1	29.28	APOS	Other	60+
0	F	0	0	0	0	1	NA	APOS	High	50-59
0	F	0	0	0	0	1	26.25	OPOS	High	50-59
0	F	1	0	1	0	1	24.87	BPOS	Middle	50-59
0	F	1	0	1	0	1	22.88	ABNEG	Elementary	40-49
0	F	0	0	1	0	1	NA	OPOS	Elementary	30-39
0	F	0	0	1	0	1	29.94	APOS	Elementary	30-39
0	F	0	0	1	0	1	37.02	ANEG	High	40-49
0	F	0	0	0	0	1	29.82	OPOS	Elementary	20-29
0	F	0	0	0	0	1	23.16	APOS	Middle	20-29
0	M	0	0	0	0	NA	31.18	ANEG	High	50-59
0	F	0	0	0	0	1	31.87	APOS	Elementary	30-39
0	F	0	0	0	0	1	34.74	OPOS	Middle	60+
0	F	0	0	1	0	1	21.45	APOS	Middle	30-39
0	F	0	0	0	0	1	24.32	OPOS	Middle	60+
0	F	0	0	0	0	1	26.56	ANEG	Elementary	40-49
0	F	1	0	0	0	1	20.93	APOS	Middle	50-59
0	F	0	0	0	0	1	28.31	APOS	Elementary	50-59
0	F	0	0	0	0	1	22.04	OPOS	Elementary	40-49
1	F	1	1	0	0	1	36.8	APOS	Middle	50-59
0	F	0	0	1	0	1	41.61	OPOS	Middle	30-39
0	F	0	0	0	0	1	22.91	ANEG	High	30-39
0	F	0	0	1	0	1	31.08	APOS	Middle	40-49
0	M	0	0	0	0	1	49.48	OPOS	High	30-39
0	F	0	0	1	0	1	31.94	ONEG	Middle	30-39
0	F	0	0	0	0	NA	42.38	OPOS	High	40-49
0	M	1	0	0	0	0	33.47	OPOS	High	40-49
0	M	0	0	0	0	1	30.27	APOS	High	30-39
0	M	0	0	0	0	1	27.82	BPOS	Elementary	30-39
0	M	1	0	1	0	1	26.71	BPOS	High	40-49
0	M	1	0	0	0	0	28.59	OPOS	Middle	60+
0	F	0	0	1	0	1	19.19	APOS	Middle	40-49
0	F	0	1	1	0	1	27.59	OPOS	Elementary	50-59
0	M	0	0	0	0	1	27.59	ANEG	Middle	60+
0	F	0	0	0	0	1	20.36	APOS	High	50-59
0	F	0	0	1	0	1	29.04	APOS	High	30-39
0	F	0	0	0	0	1	NA	NA	Middle	50-59
0	F	0	0	0	0	1	29.17	OPOS	High	50-59
0	F	0	0	0	0	1	NA	OPOS	Middle	40-49
0	M	0	0	1	0	1	25.37	ANEG	High	40-49
0	F	0	0	1	0	1	29.94	ANEG	Other	40-49
0	F	1	0	1	0	1	21.92	OPOS	Elementary	50-59
0	F	0	0	0	0	1	26.6	APOS	Elementary	60+
0	F	0	0	0	0	1	24.02	ANEG	Elementary	40-49
0	M	1	0	0	0	1	22.46	OPOS	Middle	40-49
0	F	0	0	0	0	1	29.04	OPOS	Other	40-49
0	M	0	0	1	0	1	26.38	APOS	High	30-39
0	F	1	1	0	0	1	NA	OPOS	Other	40-49
0	F	0	0	0	0	1	28.97	ONEG	Middle	60+
0	F	1	0	0	0	1	22.8	OPOS	High	40-49
0	F	0	0	0	0	1	23.05	BNEG	Other	50-59
0	F	1	1	0	0	1	26.56	APOS	Elementary	30-39
0	F	0	0	1	0	NA	37.75	OPOS	High	40-49
0	F	0	0	1	0	1	22.1	OPOS	Elementary	40-49
0	F	1	0	0	0	1	32.27	OPOS	Elementary	20-29
0	M	0	0	0	0	NA	28.59	BPOS	NA	40-49
0	M	0	0	0	0	1	30.12	OPOS	Middle	30-39
0	M	0	0	0	0	1	30.33	ABNEG	Middle	50-59
0	F	0	0	0	0	1	23.49	APOS	Middle	20-29
0	F	1	1	1	0	1	29.25	ONEG	Middle	20-29
0	F	0	0	0	0	1	27.45	OPOS	Middle	50-59
0	F	0	0	0	0	0	30.03	ANEG	Elementary	40-49
0	F	0	0	1	0	0	34.1	ANEG	Middle	40-49
0	F	0	0	0	0	1	25.84	ANEG	High	50-59
0	F	0	0	1	0	1	26.62	ANEG	Elementary	40-49
0	F	0	0	0	0	1	32.44	OPOS	Elementary	30-39
1	F	1	0	0	0	1	25.4	OPOS	Elementary	40-49
0	F	0	0	0	0	0	23.22	OPOS	High	50-59
0	F	0	0	0	0	1	30.17	OPOS	Elementary	30-39
0	F	0	0	1	0	1	23.4	APOS	Elementary	50-59
0	F	0	0	1	0	1	25.49	ANEG	Elementary	50-59
0	F	1	0	1	0	0	23.77	OPOS	High	20-29
0	F	0	0	0	0	1	20.98	ABPOS	Elementary	20-29
0	F	0	0	1	0	1	21.29	OPOS	Elementary	30-39
0	F	0	0	0	0	1	35.42	APOS	High	40-49
0	F	0	0	0	0	1	27.91	OPOS	Middle	60+
0	F	0	0	0	0	1	NA	APOS	Elementary	60+
0	F	0	0	0	0	1	30.33	APOS	Elementary	40-49
0	F	0	0	0	0	NA	32.58	ABPOS	Elementary	60+
0	F	1	1	1	0	1	21.72	OPOS	High	40-49
0	F	0	0	1	0	1	26.62	OPOS	Other	20-29
0	F	0	0	1	0	1	26.95	APOS	Other	50-59
0	F	1	0	0	0	1	21.52	ONEG	Elementary	40-49
0	F	0	0	0	0	1	25.57	OPOS	Middle	50-59
0	F	0	0	0	0	1	32.6	BPOS	Elementary	40-49
0	M	0	0	1	0	1	33.89	ONEG	High	60+
0	F	0	0	1	0	1	24.02	BPOS	Elementary	40-49
0	F	1	0	0	0	1	33.88	BPOS	Other	40-49
0	F	0	0	0	0	1	NA	OPOS	Elementary	40-49
0	F	1	0	0	0	1	38.73	APOS	High	30-39
0	F	0	0	0	0	1	26.3	OPOS	Elementary	40-49
0	F	0	0	1	0	1	19.57	ANEG	High	50-59
0	F	0	0	1	0	1	30.8	APOS	High	50-59
1	F	0	0	0	0	1	26.6	BNEG	Middle	30-39
0	F	0	0	1	0	1	43.04	OPOS	Other	30-39
0	F	0	0	1	0	1	22.66	ANEG	Elementary	50-59
0	F	0	0	1	0	1	19.66	BPOS	Elementary	20-29
0	F	1	0	0	0	1	28.18	OPOS	Middle	50-59
0	F	0	0	0	0	0	30.1	ANEG	Other	50-59
0	F	0	0	1	0	1	29.25	APOS	Middle	50-59
0	F	0	0	0	0	1	28.24	APOS	High	40-49
0	F	0	1	0	0	NA	27.11	BPOS	Other	60+
0	F	0	0	0	0	1	27.45	BPOS	Middle	20-29
0	F	0	0	0	0	1	30.4	OPOS	High	30-39
0	M	0	1	0	0	1	30.5	OPOS	Elementary	30-39
0	F	0	0	0	0	1	22.31	BPOS	Elementary	20-29
0	F	0	0	0	0	1	29.94	OPOS	Elementary	20-29
0	M	1	1	0	0	NA	22.49	OPOS	NA	60+
0	F	1	0	0	0	1	28.33	OPOS	Elementary	20-29
0	F	0	0	0	0	1	21.52	OPOS	Elementary	40-49
0	F	0	0	0	0	1	NA	ONEG	Middle	40-49
0	F	0	0	0	0	1	39.85	APOS	Middle	50-59
0	F	0	0	1	0	1	21.63	BPOS	High	60+
0	F	1	0	0	0	1	24.27	OPOS	Middle	30-39
0	F	1	0	1	0	1	28.28	OPOS	Middle	30-39
0	F	1	0	0	0	1	35.42	APOS	High	30-39
0	F	0	0	0	0	1	26.51	OPOS	Elementary	40-49
0	F	1	0	0	0	1	27.43	APOS	Elementary	50-59
0	F	1	0	0	0	1	35.42	OPOS	Other	20-29
0	F	0	0	1	0	1	16.94	OPOS	Elementary	50-59
0	F	0	0	0	0	1	25.05	OPOS	Middle	40-49
0	M	0	1	0	0	1	30.68	BPOS	High	60+
1	M	1	0	1	1	1	27.97	OPOS	Middle	50-59
